# Supplementary material for: Genetic risk for neurodegenerative disorders, and its overlap with cognitive ability and physical function
Source: PLoS One. 2018 Jun 1;13(6):e0198187. doi: 10.1371/journal.pone.0198187 (PMC5983413; doi:10.1371/journal.pone.0198187)
Supplement: S1 Table — (XLSX) [file pone.0198187.s001.xlsx]

## Sheet: S1 Table
S1 Table. Associations between polygenic risk scores for Alzheimer’s disease (FDR p-value <= 0.0118) , amyotrophic lateral sclerosis (FDR p-value <= 0.0024), frontotemporal dementia (FDR p-value <= 0.0041), and Alzheimer's disease (no APOE) (FDR p-value <= 0.0080), and cognitive and physical measures controlling for age, sex, assessment centre, genotyping batch and array and 10 genetic principal …
		Alzheimer's disease polygenic risk				ALS polygenic risk				Frontotemporal dementia polygenic risk				Alzheimer's disease (no APOE) polygenic risk
	threshold	beta	se	r2	p	beta	se	r2	p	beta	se	r2	p	beta	se	r2	p
Verbal-numerical reasoning	0.01	-0.0143813	0.00524239	0.000206294	0.00608609	-0.0160069	0.00528247	0.000251693	0.00244568	0.00607904	0.00525758	3.66541e-05	0.247589	-0.0209551	0.00525157	0.000436366	6.61301e-05
	0.05	-0.0229233	0.00525019	0.000522416	1.26781e-05	-0.0188249	0.00528529	0.000347708	0.000368865	-0.00348675	0.00522848	1.21934e-05	0.504855	-0.0269067	0.00528249	0.00071084	3.53151e-07
	0.1	-0.0228727	0.00525399	0.000519361	1.3441e-05	-0.0182911	0.00530523	0.000325814	0.000565911	-0.0028617	0.00523732	8.18588e-06	0.584791	-0.0261743	0.00529523	0.000669464	7.72738e-07
	0.5	-0.0212408	0.00525805	0.000447234	5.36371e-05	-0.0141247	0.0053308	0.000192455	0.00806129	-0.00574527	0.00524959	3.28394e-05	0.273778	-0.0227779	0.00527154	0.000511642	1.558e-05
	1	-0.0216058	0.00525734	0.000462857	3.97127e-05	-0.0130188	0.00533752	0.000163092	0.014728	-0.00853572	0.00524425	7.26309e-05	0.103611	-0.0230655	0.00527677	0.000523599	1.23945e-05
Reaction time	0.01	0.00157357	0.00285372	2.46969e-06	0.581355	0.00203331	0.00286584	4.08863e-06	0.478018	-0.0031766	0.00285158	1.00793e-05	0.26529	0.00298582	0.00285342	8.89346e-06	0.295378
	0.05	0.00418812	0.00285894	1.74307e-05	0.142946	-0.000229553	0.002884	5.14585e-08	0.936559	0.000100217	0.00285433	1.00127e-08	0.971992	0.00529143	0.00285993	2.78035e-05	0.0642883
	0.1	0.000794592	0.00286083	6.26617e-07	0.781206	-0.00104429	0.00289129	1.0596e-06	0.717961	0.000255217	0.00285548	6.48842e-08	0.928782	0.00147548	0.00286147	2.15957e-06	0.606108
	0.5	0.00519071	0.00286429	2.6675e-05	0.0699558	0.00150468	0.00290561	2.17816e-06	0.604563	-0.00329504	0.00285798	1.07963e-05	0.248943	0.00567372	0.00286447	3.18647e-05	0.0476252
	1	0.00489854	0.00286417	2.37588e-05	0.0872158	0.00228589	0.00290621	5.02495e-06	0.431546	-0.00280019	0.00285762	7.79902e-06	0.327137	0.00531996	0.00286425	2.80195e-05	0.0632618
Memory	0.01	0.00870467	0.00295581	7.55757e-05	0.00323088	0.00395008	0.00296898	1.54217e-05	0.183373	0.00403897	0.00295346	1.62936e-05	0.171459	0.00640474	0.00295504	4.09263e-05	0.0302069
	0.05	0.00866943	0.00296119	7.4693e-05	0.00341564	0.00749694	0.00298755	5.48601e-05	0.0120953	0.00528741	0.002956	2.78745e-05	0.0736656	0.00678523	0.0029611	4.57454e-05	0.0219388
	0.1	0.0113844	0.00296303	0.000128634	0.000122028	0.00801511	0.002995	6.23937e-05	0.00744818	0.00474547	0.00295738	2.24326e-05	0.10858	0.0100458	0.00296296	0.000100143	0.000697977
	0.5	0.00969778	0.00296669	9.31159e-05	0.00108002	0.00675276	0.00301006	4.38468e-05	0.024873	0.00372578	0.00295995	1.38039e-05	0.208131	0.00858733	0.00296652	7.3002e-05	0.0037953
	1	0.00946356	0.00296657	8.86799e-05	0.00142277	0.00644903	0.00301066	3.99754e-05	0.0321903	0.00367113	0.00295963	1.34049e-05	0.214829	0.00848267	0.00296634	7.1242e-05	0.00424196
Symbol digit coding	0.01	-0.0139386	0.00553569	0.000192779	0.0118098	-0.00625093	0.00556484	3.83735e-05	0.261325	-0.00533053	0.00549006	2.86707e-05	0.331586	-0.0068732	0.00553415	4.69093e-05	0.214262
	0.05	-0.0101656	0.0055382	0.000102457	0.0664368	-0.00363425	0.0055804	1.28991e-05	0.514889	-0.00233853	0.00550257	5.49311e-06	0.670849	-0.00532727	0.00553814	2.81407e-05	0.336096
	0.1	-0.0145064	0.00552465	0.000209636	0.00865054	-0.00465472	0.00558805	2.1102e-05	0.404865	-0.000884558	0.00551845	7.81425e-07	0.872653	-0.0108074	0.00552047	0.000116547	0.0502752
	0.5	-0.0149866	0.00550735	0.000225146	0.00650897	-0.00427898	0.00562022	1.76292e-05	0.446452	-0.00299369	0.0055424	8.87321e-06	0.589103	-0.0124596	0.0055039	0.00015583	0.0235959
	1	-0.0146896	0.0055084	0.000216231	0.00766338	-0.00522649	0.00561812	2.63203e-05	0.352229	-0.00363918	0.0055418	1.31149e-05	0.511393	-0.0122031	0.00550541	0.000149399	0.0266615
Trails A	0.01	0.0136606	0.00616694	0.000183925	0.0267606	0.00868288	0.00619213	7.37128e-05	0.160855	0.0039068	0.00610665	1.53448e-05	0.522334	0.00405696	0.00200496	0.000153477	0.0430373
	0.05	0.0143986	0.00616375	0.000204543	0.0194986	0.00198064	0.00621067	3.81296e-06	0.749799	0.0100697	0.00611233	0.000101742	0.099481	0.00436928	0.00200496	0.000178014	0.0293239
	0.1	0.0121254	0.00615348	0.00014555	0.0487933	0.00467915	0.00621684	2.12381e-05	0.451663	0.0104014	0.00613552	0.000107735	0.0900376	0.00370734	0.0020011	0.000128664	0.0639444
	0.5	0.0113063	0.00613153	0.000127459	0.0652017	0.00304512	0.00626492	8.85737e-06	0.62693	0.00771657	0.00616002	5.88285e-05	0.210332	0.00365105	0.00199467	0.000125593	0.0672021
	1	0.00960078	0.00612898	9.19865e-05	0.117255	0.00434788	0.00625841	1.80946e-05	0.487234	0.0073766	0.00616158	5.37321e-05	0.231243	0.00308264	0.00199404	8.95911e-05	0.122136
Trails B	0.01	0.0111903	0.00599144	0.000123442	0.0618146	0.00984172	0.0060163	9.46982e-05	0.101886	0.00933092	0.00593275	8.75383e-05	0.115783	0.00305253	0.0020059	8.19537e-05	0.128078
	0.05	0.0144283	0.00598784	0.000205442	0.0159778	0.0101555	0.00603383	0.000100248	0.0923685	0.014232	0.00593979	0.000203138	0.0165809	0.00440178	0.00200566	0.000170435	0.0281966
	0.1	0.012935	0.0059776	0.000165693	0.0304805	0.0155455	0.00603895	0.000234461	0.0100532	0.017119	0.00596268	0.000291628	0.00409511	0.00388932	0.00200166	0.0001336	0.0520218
	0.5	0.0168311	0.00595572	0.000282563	0.0047168	0.0154818	0.0060856	0.000228996	0.010965	0.0141625	0.00598474	0.000198149	0.0179685	0.00541958	0.00199504	0.000261097	0.0066018
	1	0.0164624	0.0059532	0.000270555	0.00569127	0.0155239	0.00607931	0.000230717	0.010669	0.013958	0.00598617	0.000192377	0.0197248	0.005293	0.0019944	0.000249205	0.00796137
Trails B-A	0.01	0.00280304	0.00632605	7.74122e-06	0.657702	0.00681724	0.00634954	4.54498e-05	0.282987	0.0081204	0.00626341	6.62711e-05	0.194822	0.00175414	0.00631123	3.04595e-06	0.781061
	0.05	0.00254182	0.00632226	6.37331e-06	0.687655	0.0113594	0.00636695	0.00012549	0.0744173	0.00618005	0.00627059	3.82976e-05	0.324358	0.00192469	0.0063118	3.66634e-06	0.760419
	0.1	0.00327934	0.00630944	1.06514e-05	0.603242	0.0166332	0.00637245	0.000268556	0.0090554	0.0092685	0.00629618	8.5437e-05	0.141012	0.00246877	0.00629781	6.059e-06	0.695058
	0.5	0.00971542	0.00628721	9.41423e-05	0.122295	0.0165347	0.00642228	0.000261286	0.0100419	0.00847889	0.00631998	7.09635e-05	0.179738	0.00921066	0.00627768	8.4872e-05	0.142333
	1	0.0104461	0.00628412	0.000108941	0.0964659	0.0152196	0.00641585	0.00022183	0.0176907	0.00824813	0.00632124	6.71268e-05	0.191965	0.00997382	0.00627521	9.9596e-05	0.111983
Grip strength	0.01	-0.00144417	0.00193607	2.0817e-06	0.455713	0.00320091	0.00194455	1.01373e-05	0.0997487	0.000490773	0.0019345	2.40797e-07	0.799731	-0.00131408	0.00193608	1.72353e-06	0.49731
	0.05	-0.00145339	0.00193988	2.10008e-06	0.45373	0.000914385	0.00195627	8.17386e-07	0.640205	0.00204385	0.00193595	4.16997e-06	0.291091	-0.00134763	0.00194032	1.80473e-06	0.487348
	0.1	-0.00164637	0.001941	2.69171e-06	0.396323	0.000579014	0.0019612	3.26106e-07	0.767816	0.00165851	0.00193707	2.74262e-06	0.391893	-0.00154783	0.00194142	2.3781e-06	0.425299
	0.5	-0.000147879	0.00194295	2.16729e-08	0.939331	-0.00082217	0.001971	6.50989e-07	0.676582	0.000662611	0.00193902	4.36899e-07	0.732558	-5.98841e-05	0.00194331	3.55276e-09	0.975417
	1	0.000291187	0.00194283	8.40429e-08	0.880861	-0.00109213	0.0019713	1.14833e-06	0.57957	0.00037064	0.00193874	1.36739e-07	0.848388	0.000367072	0.00194312	1.33515e-07	0.850165
Forced expiratory volume in 1s	0.01	-0.000417418	0.00212101	1.76206e-07	0.843983	0.00217319	0.00212549	4.75595e-06	0.306574	0.00457589	0.00211651	2.12645e-05	0.0306207	-0.00119577	0.00211642	1.45228e-06	0.572079
	0.05	-0.000829897	0.00211941	6.97559e-07	0.695377	0.000631768	0.0021382	3.97174e-07	0.767638	0.00682869	0.00211535	4.74057e-05	0.00124628	-0.00120662	0.0021192	1.47488e-06	0.569104
	0.1	-0.00106516	0.00212226	1.14603e-06	0.61574	0.000368381	0.0021437	1.34348e-07	0.863561	0.005744	0.00211748	3.34754e-05	0.00667552	-0.00141204	0.00212215	2.01421e-06	0.505807
	0.5	-0.00214784	0.00212421	4.65123e-06	0.31196	-0.000120348	0.00215384	1.42041e-08	0.955441	0.00296913	0.0021182	8.93886e-06	0.161	-0.00225775	0.00212429	5.13904e-06	0.287864
	1	-0.00271139	0.00212395	7.41398e-06	0.201754	9.87342e-05	0.00215416	9.55747e-09	0.963442	0.00290036	0.00211819	8.52968e-06	0.170919	-0.00284624	0.00212394	8.16987e-06	0.180224
Peak expiratory flow	0.01	-0.0018202	0.00248094	3.30182e-06	0.46315	0.00169951	0.00248625	2.86622e-06	0.494251	0.00729013	0.00247526	5.32039e-05	0.00322819	-5.36595e-05	0.00247547	2.88222e-09	0.982706
	0.05	-0.00139943	0.00247909	1.95463e-06	0.57242	0.000698763	0.00250079	4.7891e-07	0.779926	0.00975108	0.00247406	9.52735e-05	8.10828e-05	-8.76053e-05	0.00247881	7.66167e-09	0.971807
	0.1	-0.00215404	0.00248237	4.61871e-06	0.385542	0.000693778	0.00250725	4.69675e-07	0.782004	0.0113297	0.00247638	0.000128371	4.76528e-06	-0.00121849	0.00248222	1.47813e-06	0.623508
	0.5	-0.00342107	0.00248459	1.16294e-05	0.168541	7.75741e-05	0.00251904	5.81719e-09	0.975433	0.00683514	0.00247729	4.66939e-05	0.00579673	-0.00271497	0.00248466	7.32389e-06	0.274531
	1	-0.00390585	0.00248426	1.51627e-05	0.115898	0.000223782	0.00251942	4.8395e-08	0.929223	0.00664462	0.00247727	4.41281e-05	0.00731427	-0.00320925	0.00248423	1.02368e-05	0.196413
Forced vital capacity	0.01	0.000950564	0.00191865	9.95439e-07	0.620295	0.00192901	0.00192293	4.08116e-06	0.315785	0.00257545	0.00191464	7.33781e-06	0.178586	-3.75757e-05	0.00191451	1.56223e-09	0.984341
	0.05	0.00023726	0.00191724	6.21069e-08	0.901513	-0.000614858	0.00193431	4.09771e-07	0.750585	0.00267057	0.00191361	7.89844e-06	0.162846	-0.000354683	0.00191704	1.38823e-07	0.853217
	0.1	4.41647e-05	0.00191976	2.14635e-09	0.981646	-0.00125948	0.00193933	1.7105e-06	0.516055	0.00173913	0.00191559	3.34272e-06	0.363943	-0.000441187	0.00191965	2.14213e-07	0.818227
	0.5	-0.000986622	0.00192163	1.06907e-06	0.607652	-0.00191257	0.00194853	3.90714e-06	0.326328	0.000201475	0.00191628	4.48302e-08	0.916266	-0.00131486	0.0019217	1.89858e-06	0.49384
	1	-0.00135186	0.00192139	2.00757e-06	0.481695	-0.00170708	0.00194882	3.11177e-06	0.381055	0.000283578	0.00191629	8.88114e-08	0.882356	-0.00167542	0.00192139	3.08361e-06	0.383219
