# Supplementary material for: Genetic risk for neurodegenerative disorders, and its overlap with cognitive ability and physical function
Source: PLoS One. 2018 Jun 1;13(6):e0198187. doi: 10.1371/journal.pone.0198187 (PMC5983413; doi:10.1371/journal.pone.0198187)
Supplement: S2 Table — Correlations with a p-value < 0.05 are in bold. (XLSX) [file pone.0198187.s002.xlsx]

## Sheet: S2 Table
S2 Table. Correlation matrix of polygenic risk scores for amyotrophic lateral sclerosis (ALS), frontotemporal dementia (FTD), and Alzheimer's disease (AD) at each threshold. Correlations with a p-value < 0.05 are in bold.
	ALS 0.01	ALS 0.05	ALS 0.1	ALS 0.5	ALS 1	FTD 0.01	FTD 0.05	FTD 0.1	FTD 0.5	FTD 1	AD 0.01	AD 0.05	AD 0.1	AD 0.5	AD 1
ALS 0.01	1
ALS 0.05	0.7	1
ALS 0.1	0.62	0.89	1
ALS 0.5	0.52	0.76	0.86	1
ALS 1	0.52	0.75	0.84	0.99	1
FTD 0.01	0.03	0.02	0.02	0.02	0.02	1
FTD 0.05	0.03	0.03	0.03	0.03	0.03	0.66	1
FTD 0.1	0.03	0.04	0.04	0.05	0.05	0.57	0.86	1
FTD 0.5	0.03	0.04	0.05	0.05	0.06	0.45	0.69	0.81	1
FTD 1	0.03	0.04	0.04	0.05	0.06	0.44	0.68	0.8	0.99	1
AD 0.01	0.01	0.01	0.01	0.01	0.01	0.02	0.02	0.03	0.03	0.03	1
AD 0.05	0.01	0.01	0.01	0.01	0.01	0.02	0.02	0.02	0.03	0.03	0.7	1
AD 0.1	0.02	0.02	0.02	0.02	0.02	0.02	0.02	0.02	0.03	0.03	0.61	0.88	1
AD 0.5	0.01	0.02	0.02	0.02	0.02	0.02	0.03	0.03	0.03	0.03	0.48	0.72	0.83	1
AD 1	0.01	0.02	0.02	0.02	0.02	0.02	0.03	0.03	0.03	0.03	0.47	0.71	0.82	0.99	1
